# Supplementary material for: Possible Overestimation of Seed Transmission in the Spread of Pospiviroids in Commercial Pepper and Tomato Crops Based on Large-Scale Grow-Out Trials and Systematic Literature Review
Source: Plants (Basel). 2021 Aug 19;10(8):1707. doi: 10.3390/plants10081707 (PMC8400851; doi:10.3390/plants10081707)
Supplement: Supplementary file 1 [file plants-10-01707-s001.zip]

Archive with 1 entries (1 files):
- plants-1328463-supplementary.pdf
